# Supplementary material for: Characterizing the Palm Pathogenic Thielaviopsis Species from Florida
Source: J Fungi (Basel). 2024 Mar 26;10(4):247. doi: 10.3390/jof10040247 (PMC11051176; doi:10.3390/jof10040247)
Supplement: Supplementary file 1 [file jof-10-00247-s001.zip]

Archive with 6 entries (6 files):
- Figure S1_tef_16_mbenoun_c1481_with_outgroup_mafft_phy_phyml_tree.txt.pdf
- Figure S2_MAT.pdf
- Figure S3_inoculation.pdf
- Figure S4_inhibition.pdf
- Figure S5_PGI.pdf
- Figure S6_growth.pdf
